# Supplementary material for: Nano-Molybdenum Disulfide Enhances Antioxidant Defense and Aroma Formation in Fragrant Rice Under Cadmium Stress via Modulation of 2-Acetyl-1-Pyrroline Biosynthesis
Source: Antioxidants (Basel). 2026 Jun 29;15(7):817. doi: 10.3390/antiox15070817 (PMC13404246; doi:10.3390/antiox15070817)
Supplement: Supplementary file 1 [file antioxidants-15-00817-s001.zip]

Archive with 1 entries (1 files):
- antioxidants-4351178-supplementary.pdf
